# Supplementary material for: Mass Spectrometric Identification of Metabolites after Magnetic-Pulse Treatment of Infected Pyrus communis L. Microplants
Source: Int J Mol Sci. 2023 Nov 26;24(23):16776. doi: 10.3390/ijms242316776 (PMC10705910; doi:10.3390/ijms242316776)
Supplement: Supplementary file 1 [file ijms-24-16776-s001.zip]

Archive with 1 entries (1 files):
- ijms-2671639-supplementary-update.pdf
